# Supplementary material for: The dynamics of a family’s gut microbiota reveal variations on a theme
Source: Microbiome. 2014 Jul 21;2:25. doi: 10.1186/2049-2618-2-25 (PMC4109379; doi:10.1186/2049-2618-2-25)
Supplement: Additional file 1 — Diet record for family members. Record of food consumed by family members over the course of the study. [file 2049-2618-2-25-S1.xls]

## Sheet: Sheet1
Day	Meal	Item	2F	4M	6M	8M	10F	Mother	Father
1	Dinner	Chicken fried steak	x	x	x	x	x	x	x
		Mashed potatoes (w/ gravy)	x	x	x	x	x	x	x
		Salad	x	x	x	x	x	x
		Milk	x	x	x	x	x	x	x
		Ice cream						x	x
2	Brunch	French toast w/ maple syrup	x	x	x	x	x	x	x
		Bacon	x	x	x	x	x	x	x
		Milk		x	x	x	x
		Coffee (w/cream & sugar)						x	x
	Snack	Candy	x	x	x	x	x	x	x
	Dinner	Lamb burgers (bun, lettuce, yogurt sauce)	x	x	x	x	x	x	x
		Clementines	x	x	x	x	x	x	x
		Milk		x	x		x	x	x
		Ice cream		x	x			x	x
3	Breakfast	Granola	x	x	x	x		x
		Yogurt	x	x	x	x		x
		Clementines	x	x	x	x		x
		Coffee (w/cream & sugar)						x	x
	Lunch	Bread	x	x	x	x	x	x
		Butter	x
		Cream cheese		x	x
		Cheese				x	x	x
		Cucumber				x	x	x
		Clementines	x	x	x	x	x	x
		Cheese bread w/ tomato sauce							x
		Soda							x
	Dinner	Egg noodles	x	x	x	x	x	x	x
		Ground beef	x	x	x	x	x	x	x
		Mushrooms	x	x	x	x	x	x	x
		Cream of mushroom soup	x	x	x	x	x	x	x
		Carrots (w/ maple syrup)	x	x	x	x	x	x	x
		Milk	x	x	x	x	x	x	x
		Clementines							x
4	Breakfast	Grits (w/ butter)	x	x		x		x
		Bread (w/ Nutella)	x	x	x	x	x	x
		Tea	x				x	x
		Coffee (w/cream & sugar)							x
	Lunch	Noodles (w/ butter)	x	x	x	x	x	x
		Gen. Tsao's chicken (w/ broc. & peas)							x
		Brown rice							x
		Soda							x
	Snack	Clementines		x	x		x	x
		Apples		x	x		x	x
		Crackers	x	x	x	x	x	x
		Tea							x
		Chocolate pretzels							x
	Dinner	Chicken burrito							x
		Chicken nachos			x		x
		Chicken tacos				x
		Tortilla chips			x	x	x		x
		Refried beans			x	x	x		x
		Soda				x	x		x
		Fruit punch			x
		Oreos			x
		Pizza	x	x				x
		Milk	x	x				x
		Ice cream	x	x				x
5	Breakfast	Eggs and cheese	x	x	x	x	x	x
		Bread (w/ butter)	x	x	x	x	x	x
		Coffee (w/cream & sugar)						x	x
		Oreos	x	x	x	x	x
		Fruit punch	x	x	x	x	x
	Lunch	Eggs	x					x
		Bread (w/ butter)	x	x	x		x	x
		Clementines	x	x	x		x	x
	Snack	Candy							x
	Dinner	Lamb burgers (bun, lettuce, yogurt sauce)	x	x	x	x	x	x	x
		Milk	x	x	x	x	x	x	x
		Ice cream		x	x	x		x	x
		Coffee (w/cream & sugar)						x	x
6	Breakfast	French toast w/ maple syrup	x	x	x	x	x	x
		Coffee (w/cream & sugar)						x
	Lunch	Roast beef sandwich							x
		Cookie							x
		Chicken sandwich	x				x	x
		Hamburger		x	x	x
		French fries		x	x	x	x	x
	Snack	Apple			x
		Tea							x
		Cookie							x
	Dinner	Lamb burgers (bun, lettuce, yogurt sauce)	x	x	x	x	x	x
		Rice	x	x	x	x	x	x
		Cheese burger							x
		French fries							x
		Soda							x
		Ice cream						x	x
7	Breakfast	Toast (w/ butter & blackberry jam)	x	x	x	x		x	x
		Coffee							x
		Bagel (w/ cream cheese)							x
	Snack	Crackers	x	x	x	x	x
	Lunch	Grilled cheese sandwich	x	x	x	x	x	x
		Blackbean burger (w/ cheese & mushroom)							x
		French fries							x
	Dinner	Pizza (w/ mushrooms)	x	x	x	x	x	x	x
		Bread sticks (w/ tomato sauce)	x	x	x	x	x	x	x
		Milk	x	x	x	x	x	x	x
8	Breakfast	"Egg in a basket" (w/ cheese)	x	x	x	x	x	x	x
		Coffee (w/cream & sugar)						x	x
		Cookies					x		x
	Snack	Apples		x	x	x	x
		Iced coffee (w/ cream & sugar)							x
		Hot chocolate	x	x	x	x	x
		Blueberry muffins	x	x	x	x	x	x
	Dinner	Salmon	x	x	x	x	x	x	x
		Potatoes	x	x	x	x	x	x	x
		Green beans	x	x	x	x	x	x	x
		Milk	x	x	x	x	x	x	x
		Apple pie	x	x	x	x	x	x	x
		Coffee (w/cream & sugar)						x	x
9	Brunch	Waffles (w/ maple syrup)	x	x	x	x	x	x	x
		Bacon	x	x	x	x	x	x	x
		Coffee (w/cream & sugar)						x	x
		Milk	x	x	x	x	x
	Snack	Candy	x	x	x		x	x	x
		Hot chocolate	x	x	x	x	x
	Dinner	Chicken fried steak (w/ gravy)	x	x	x	x	x	x	x
		Biscuits	x	x	x	x	x	x	x
		Brocoli	x	x	x	x	x	x	x
		Milk	x	x	x	x	x	x	x
		Apple pie	x	x	x	x	x	x	x
		Ice cream	x	x	x	x	x	x	x
10	Breakfast	Granola	x	x	x	x		x
		Milk		x	x
		Yogurt	x			x		x
		Coffee (w/cream & sugar)						x	x
	Lunch	Chicken fried steak (w/ gravy)					x
		Mushroom stroganoff	x					x
		Rice	x				x	x
		Potatoes						x
		Bagel (w/ butter)		x	x	x
		Chicken noodle soup							x
		Bread (w/ butter)							x
		Soda							x
	Snack	Clementines	x	x	x	x	x	x
	Dinner	Pasta (w/ homemade veg. sauce)	x	x	x	x	x	x	x
		Cheese	x	x	x	x	x	x	x
		Bratwurst	x	x	x	x	x	x	x
		Milk	x	x	x	x	x	x	x
11	Breakfast	Grits (w/ butter)	x	x	x	x		x
		English muffin (w/ butter)			x	x	x	x
		Yogurt							x
		Coffee (w/cream & sugar)							x
		Soda							x
		Donuts							x
	Lunch	Bagel (w/ butter)		x	x	x	x
		English muffin (w/ butter)	x					x
		Banana						x
		Cold cut sandwich							x
		Mocha coffee							x
	Dinner	Chicken fried steak	x	x	x	x	x	x
		Bread	x	x	x	x	x	x
		Mushrooms / Spinach	x	x	x	x	x	x
		Big Mac							x
		French fries							x
		Soda							x
12	Breakfast	Yogurt							x
		Coffee (w/cream & sugar)							x
		Eggs	x	x	x	x	x	x
		Bread (w/ Nutella)	x	x	x	x	x	x
	Lunch	Cornbeef sandwich (w/ cheese&cukes)					x	x
		Bread (w/ butter)	x	x	x	x
	Dinner	Hamburger	x	x	x	x	x	x	x
		Carrots	x	x	x	x	x	x	x
		Milk	x	x	x	x	x	x	x
		Coffee (w/cream & sugar)							x
		Cookies							x
13	Breakfast	French toast w/ maple syrup	x	x	x	x	x	x
		Pancakes w/ maple syrup	x	x	x	x	x	x
		Cranberries	x	x	x	x	x	x
		Yogurt							x
		Coffee (w/cream & sugar)							x
	Lunch	Tortilla chips (w/ cheese)	x	x	x	x	x	x
		Cookies	x	x	x	x	x	x	x
	Dinner	Chicken burrito							x
		Bean burrito						x
		Chicken taco				x	x
		Chicken nachos		x				x
		Chicken quesadilla			x
		Apple sauce		x	x
		Soda	x	x	x	x	x	x	x
		Cookies	x	x	x	x	x	x	x
14	Breakfast	Granola bar		x
		Oatmeal (w/ raisins, yogurt, almonds)	x		x	x		x
		Yogurt							x
		Coffee (w/cream & sugar)							x
		Hot chocolate	x	x	x	x	x
	Lunch	Cornbeef sandwich (w/ cheese&lettuce)	x		x	x	x	x
		Apple sauce	x	x	x		x	x
		Clam chowder soup							x
		Bread (w/ butter)							x
	Dinner	Various Hor's Dervs	x	x	x	x	x	x	x
		Soda	x	x	x	x	x		x
		Beer						x	x
		Cake			x				x
15	Breakfast	Eggs	x	x	x	x			x
		English muffin (w/ butter)	x	x	x	x			x
		Pineapple	x	x					x
		Cheese omlette					x	x
		Coffee (w/cream & sugar)						x	x
	Lunch	Corn dogs	x	x	x	x	x		x
		Clementines	x	x	x	x	x	x	x
		Granola bar	x	x		x		x	x
	Dinner	Asian chicken	x	x	x	x	x	x	x
		Rice	x	x	x	x	x	x	x
		Brocolli	x	x	x	x	x	x	x
		Milk	x	x	x	x	x	x	x
		Irish cream liquer						x	x
16	Breakfast	Pancakes w/ maple syrup	x	x	x	x	x	x	x
		Bacon	x	x	x	x	x	x	x
		Milk	x	x	x	x	x
		Coffee (w/cream & sugar)						x	x
	Snack	Candy	x	x	x			x	x
	Lunch	Tortilla chips	x	x	x	x	x	x	x
		Hummus						x	x
		Peanut butter & honey sandwich			x
		Pineapple			x
	Dinner	Meatloaf	x	x	x		x	x	x
		Salad (w/ dressing)	x	x	x	x	x	x	x
		Chocolate	x	x
		Pie & ice cream			x	x	x	x	x
		Coffee (w/cream & sugar)						x	x
17	Breakfast	Raisins	x	x	x	x	x	x
		Granola	x	x	x	x		x
		Yorgurt	x	x	x	x		x
		Jam	x	x	x	x		x
		Milk					x
		Carmel macchiato							x
	Lunch	Meatball sandwich							x
		Cookie							x
		Chips							x
		Soda							x
		Turkey sandwich (w/ cheese lettuce)	x			x	x	x
		Peanut butter & honey sandwich		x	x
	Dinner	Fettucine alfredo							x
		Bread							x
		Salad (w/ dressing)							x
		Turkey sandwich (w/ cheese lettuce)			x			x
		Popcorn (w/ butter)	x	x	x	x	x	x
		Ice cream						x
18	Breakfast	Grits (w/ butter)	x	x		x		x
		Bread (w/ Nutella)	x	x	x	x	x	x
		Carmel macchiato							x
	Lunch	Chicken breast sandwich							x
		Chips	x	x	x	x	x	x	x
		Soda						x	x
		Cookie	x	x	x	x	x		x
		Peanut butter & honey sandwich		x	x
		Cornbeef sandwich (w/ cheese&lettuce)	x			x	x	x
	Dinner	Shells w/ cheese							x
		Salad (w/ dressing)							x
		Bread							x
		Soda							x
		Chicken sandwich	x				x	x
		Hamburger		x	x	x
		French fries	x	x	x	x	x	x
		Ice cream	x		x		x	x
		Clementines					x	x
19	Breakfast	Eggs and cheese	x	x	x	x	x	x
		Toast (w/ butter & blackberry jam)	x	x	x	x	x	x
		Carmel macchiato							x
	Lunch	Meatball sandwich							x
		Chips							x
		Soda							x
		Cookie							x
		Peanut butter & honey sandwich	x	x	x	x
		Turkey sandwich (w/ cheese lettuce)					x
	Snack	Clementines	x	x				x
	Dinner	Chicken	x	x	x	x	x	x	x
		Apple sauce	x	x	x	x	x	x	x
		Carrots	x	x	x	x	x	x	x
		Milk	x	x	x	x	x	x	x
		Ice cream				x
		Cookies						x
20	Breakfast	Banana bread (w/ butter)	x	x	x	x	x	x
		Raisins	x
		Clementines	x					x
		Coffee (w/cream & sugar)						x	x
	Lunch	Cheese bread w/ tomato sauce							x
		Bagel (w/ butter)		x	x	x	x
		Bread (w/ butter)	x					x
		Clementines	x	x			x	x
	Dinner	Potato/pork/cheese casserole	x	x	x	x	x	x	x
		Banana bread (w/ butter)							x
		Soda							x
		Apple pie							x
		Coffee (w/cream & sugar)							x
		Candy	x	x	x	x	x	x	x
21	Breakfast	Cheese danish							x
		Mocha coffee							x
		Oatmeal (w/ raisins, yogurt, almonds)	x	x	x	x		x
		Clementines					x
	Lunch	Pork roast	x	x	x	x	x	x
		Yogurt							x
		Soda							x
	Dinner	Pizza (w/ mushrooms)	x	x	x	x	x	x	x
		Bread sticks (w/ butter sauce)	x	x	x	x	x	x	x
		Soda						x	x
22	Breakfast	Egg and meat sandwich					x		x
		Hashbrowns					x		x
		Mocha coffee							x
		Orange juice					x
		Eggs	x	x	x	x		x
		Toast (w/ butter & blackberry jam)	x	x	x	x		x
	Lunch	Frostee drink					x		x
		Pizza (w/ mushrooms)	x						x
		Potato/pork/cheese casserole		x	x	x	x		x
		Soda							x
	Dinner	Shrimp (w/ cocktail sauce)	x	x	x	x	x	x	x
		Bread (w/ cambermet cheese)	x	x	x	x	x	x	x
		Ice cream						x	x
		Coffee (w/cream & sugar)						x	x
		Beer							x
23	Breakfast	Candy	x	x	x	x	x	x	x
		Coffee cake	x	x	x	x	x	x	x
		Bacon	x	x	x	x	x	x	x
		Coffee (w/cream & sugar)						x	x
	Lunch	Candy	x	x	x	x	x	x	x
		Potato chips	x	x	x	x	x	x	x
	Dinner	Rice	x	x	x	x	x	x	x
		Chicken	x	x	x	x	x	x	x
		Green beans	x	x	x	x	x	x	x
		Soda						x	x
		Beer							x
24	Breakfast	Candy	x	x	x	x	x	x	x
		Banana	x
		Waffles (w/ maple syrup)	x	x	x	x	x	x	x
		Bacon	x	x	x	x	x	x	x
		Milk		x	x	x	x
		Coffee (w/cream & sugar)						x	x
	Dinner	Chicken w/ onions and raisins	x	x	x	x	x	x	x
		Spinach/Cheese casserole	x	x	x	x	x	x	x
		Milk	x	x	x	x	x	x	x
		Ice cream						x	x
25	Breakfast	Grits (w/ butter)	x	x		x		x
		Bread (w/ Nutella)	x	x	x	x	x	x
		Coffee (w/cream & sugar)						x	x
	Lunch	Chicken w/ onions and raisins				x	x		x
		Chili	x			x		x
		Apple sauce		x	x
	Dinner	Shells w/ cheese	x	x	x	x	x	x	x
		Milk	x	x	x	x	x	x	x
		Ice cream						x	x
26	Breakfast	Eggs and cheese	x	x	x	x	x	x	x
		Toast (w/ butter & blackberry jam)	x	x	x	x	x	x	x
		Coffee (w/cream & sugar)						x	x
		Apple sauce							x
	Lunch	Grilled cheese sandwich	x	x	x	x	x	x
		Apples	x	x	x	x	x	x
		Mocha coffee							x
		French fries							x
		Soda						x	x
	Dinner	Pizza (w/ Pepperoni)	x	x	x	x	x	x	x
		Bread sticks (w/ butter sauce)	x	x	x	x	x	x	x
		Cake	x	x	x	x	x	x	x
		Ice cream	x	x	x	x	x	x	x
		Coffee (w/cream & sugar)							x
27	Breakfast	Apple sauce		x		x
		Crepes	x	x	x	x	x	x
		w/ jelly		x		x
		w/ Nutella		x	x	x	x
		w/ cream cheese	x					x
	Lunch	Tortilla chips (w/ cheese, salsa, yogurt)	x	x	x	x	x	x
		Bread sticks (w/ tomato sauce)							x
		Soda						x	x
		Candy							x
	Dinner	Bratwurst (w/ onions, peppers, spinach)	x	x	x	x	x	x	x
		Rice	x	x	x	x	x	x	x
